# Supplementary material for: Hypercortisolemia Recurrence in Cushing's Disease; a Diagnostic Challenge
Source: Front Endocrinol (Lausanne). 2019 Nov 8;10:740. doi: 10.3389/fendo.2019.00740 (PMC6856050; doi:10.3389/fendo.2019.00740)
Supplement: Supplementary file 1 [file Table_1.XLSX]

## Sheet: Sheet1
Supplementary Table 1. A summary of studies with criteria for Cushing's disease remission
Author, Year	No. of patients	Mean or median follow-up (range), months	Remission criteria	Remission (%)
Barbetta, 2001	68	57.5 (12‒252)	SC LDDST UFC	79
Cavagnini, 2001	288	NA	NA	70
Chee, 2001	61	88 (7‒211)	Clinical LDDST	78.7
Rees, 2002	53	72 (6‒252)	Morning SC	77
Shimon, 2002	74	50.4	Morning SC LDDST UFC	78.4
Yap, 2002	97	92 (6‒348)	Morning SC UFC	68.5
Chen, 2003	174	≤ 60	NA	79
Flitsch, 2003	147	61(14‒123)	Morning SC	93
Pereira, 2003	78	86 (12‒288)	Clinical LDDST UFC	72
Hammer, 2004	289	133.2 (7.2‒289.2)	NA	82
Rollin, 2004	48	57.6 (4‒170)	Clinical Morning SC LDDST	87.5
Salenave, 2004	54	19.9 (1‒89)	Morning SC LDDST UFC	66.7
Atkinson, 2005	63	115.2 (12‒252)	SC LDDST UFC	71.4
Esposito, 2006	40	33 (14‒65)	Clinical Morning SC	79.5
Hofmann, 2006	100	18.8 (3‒86)	SC LDDST	81.2, micro 46.7, macro
Acebes, 2007	44	49(19‒102)	Clinical Morning SC UFC	89
Rollin, 2007	103	72	Clinical Morning SC LDDST	85.4, micro 94.9, macro
Hofmann, 2008	426	72.3 (3‒300)	LDDST	75.9
Jehle, 2008	193	62	SC LDDST UFC	80.8
Patil, 2008	215	45 (6‒166)	Clinical UFC	85.6
Prevedello, 2008	167	39 (6‒157)	Clinical UFC	88.6
Carrasco, 2008	68	45 (6‒123)	Morning SC	74
Castinetti, 2009	38	60 (18-120)	UFC Night ACTH SC LDST
Fomekong, 2009	40	86	UFC	65
Jagannathan, 2009	261	84 (12‒215)	Morning SC UFC	96.5
Losa, 2009	249	58 (22-93)	SC ODST	69.9
Alwani, 2010	79	84 (6‒197)	Clinical Morning SC LDDST UFC	65
Valassi, 2010	620	(1‒300)	Morning SC UFC	70.5
Ammini, 2011	81	40.8	SC	66.7
Bou Khalil, 2011	127	50.4 (7‒99)	Morning SC	79.5
Storr, 2011	183	NA	Morning SC	78, micro 48,macro
Ciric, 2012 (133)	136	68.4 (6-396)	Clinical SC	83.5
Hassan-Smith, 2012	72	55.2	Morning SC	83 (early remission) 72 (cure)
Honegger, 2012	83	38.2 (3‒156)	Clinical LDDST UFC	87.5, micro 63.6, macro
Kim, 2012	54	50.7 (11.4‒174.2)	Clinical UFC	70.3
Alexandraki, 2013	131	184 (72-432)	SC	65.6
Berker, 2013	90	32 (5-75)	Clinical LDDST	90 96.6, macro 86.9, micro
Lambert, 2013	346	75.6 (1-360)	SC UFC	75.9
Starke, 2013	66	28 (12-72)	Morning SC UFC	95
Wagenmakers, 2013	86	71 (10-165)	Clinical SC LDDST	72.1
Dimopoulou, 2014	120	79	SC LDDST UFC	70.8
Amlashi, 2015	224	not avialable	Morning SC UFC	87
Aranda, 2015	35	168 (12-444)	SC Salivary Cortisol	78
Shin, 2015	50	26.2 (2-155)	Clinical SC UFC	70
Chandler, 2016	276	80.4 (12-348)	Morning SC	80
Sarkar, 2016	64	20 (6-18)	Clinical SC LDDST	79.7 86.4, micro 55.6, macro
Espinosa-de-los-Monteros, 2017	89	75.6 (12.0-283.2)	Clinical SC UFC	83.7
Feng, 2017	341	(12-36)	SC	78.89
Johnston, 2017	101	68.7 (2-118)	SC ODST UFC	82
Shirvani, 2017	96	44 (33-156)	SC UFC ODST	94.8
Brichard, 2018	71	NA	Morning SC UFC	83
Abbreviations
UFC: 24-hour urinary free cortisol
ODST: Overnight dexamethasone suppression test
LNSC: Late-night salivary cortisol
NA: Not available.
LDDST: Low-dose dexamethasone suppression test
ACTH: Adrenocorticotropic Hormone:
DDAVP: 1-deamino-8-D-arginine vasopressin
SC: serum cortisol
Micro: Microadenomas
Macro: Macroadenomas
